# Supplementary material for: Low BACH2 Expression Predicts Adverse Outcome in Chronic Lymphocytic Leukaemia
Source: Cancers (Basel). 2021 Dec 21;14(1):23. doi: 10.3390/cancers14010023 (PMC8750551; doi:10.3390/cancers14010023)
Supplement: Supplementary file 1 [file cancers-14-00023-s001.zip]

Archive with 2 entries (2 files):
- cancers-1459267-supplementary/cancers-1459267-supplementary-final.pdf
- cancers-1459267-supplementary/Supplementary table_Table S8.xlsx
