# Supplementary material for: Low BACH2 Expression Predicts Adverse Outcome in Chronic Lymphocytic Leukaemia
Source: Cancers (Basel). 2021 Dec 21;14(1):23. doi: 10.3390/cancers14010023 (PMC8750551; doi:10.3390/cancers14010023)
Supplement: Supplementary file 1 [file cancers-14-00023-s001.zip › cancers-1459267-supplementary/Supplementary table_Table S8.xlsx]

## Sheet: Sheet1
Table S8. Gene Ontology (GO) term analyses of proteins interacting with both BACH2 and BCL6 in biological process and cellular component.
GO: Biological process
#pathway ID	Pathway description	Observed gene count	False discovery rate	Matching proteins found in the proteomic data (Protein)
GO.0006412	translation	8	0.0146	ETF1,FARSA,GFM1,KARS,PPA1,RPN1,RRBP1,SRP72
GO.0006532	aspartate biosynthetic process	2	0.0146	GOT1,GOT2
GO.0019550	glutamate catabolic process to aspartate	2	0.0146	GOT1,GOT2
GO.0019551	glutamate catabolic process to 2-oxoglutarate	2	0.0146	GOT1,GOT2
GO.0051084	de novo posttranslational protein folding	4	0.0146	CCT3,CCT4,CCT7,TBCA
GO.0006457	protein folding	6	0.0148	CCT3,CCT4,CCT7,GANAB,PPIF,TBCA
GO.0044238	primary metabolic process	34	0.0257	ABCE1,ACO2,AK2,ATP5F1,BACH2,BCL6,CCT3,CCT4,CCT7,ECH1,ETF1,EXOSC6,FARSA,GANAB,GFM1,GOT2,JHDM1D,MT-CO2,NASP,NUDT21,OLA1,PCNP,PPA1,PPIF,PRDX6,PSMA1,PSMD4,RPN1,RRBP1,SRP72,SSB,TBCA,TCOF1,USP48
GO.0044267	cellular protein metabolic process	20	0.0292	CCT3,CCT4,CCT7,ETF1,FARSA,GANAB,GFM1,JHDM1D,KARS,PCNP,PPA1,PPIF,PSMA1,PSMD4,RAD23B,RPN1,RRBP1,SRP72,TBCA,USP48
GO.0006533	aspartate catabolic process	2	0.0373	GOT1,GOT2
GO.0034641	cellular nitrogen compound metabolic process	25	0.0483	ABCE1,AK2,ATP5F1,BACH2,BCL6,ETF1,EXOSC6,FARSA,GFM1,GOT1,GOT2,JHDM1D,MT-CO2,NASP,NUDT21,OLA1,PPA1,PSMA1,PSMD4,RAD23B,RPN1,RRBP1,SRP72,SSB,TCOF1
GO.1901564	organonitrogen compound metabolic process	13	0.0483	AK2,ATP5F1,ETF1,FARSA,GFM1,GOT2,KARS,MT-CO2,OLA1,PPA1,RPN1,RRBP1,SRP72
GO: Cellular compartment
#pathway ID	Pathway description	Observed gene count	False discovery rate	Matching proteins found in the proteomic data (Protein)
GO.0031988	membrane-bounded vesicle	25	3.86e-05	AK2,ANXA2,ANXA5,ARHGDIB,ATP5F1,CCT3,CCT4,CCT7,COPB1,DYNC1H1,ECH1,FNBP1,GANAB,GOT1,GOT2,ITGB5,MT-CO2,OLA1,PLCG2,PPA1,PRDX6,PSMA1,RPN1,TALDO1,TBCA
GO.0070062	extracellular exosome	22	3.86e-05	AK2,ANXA2,ANXA5,ARHGDIB,ATP5F1,CCT3,CCT4,CCT7,DYNC1H1,ECH1,GANAB,GOT1,GOT2,ITGB5,MT-CO2,OLA1,PLCG2,PPA1,PRDX6,PSMA1,TALDO1,TBCA
GO.0031974	membrane-enclosed lumen	24	0.00135	ABCE1,ACO2,AK2,ATP5F1,CCT4,EXOSC6,FUBP1,GANAB,GFM1,GOT2,JHDM1D,KARS,NASP,NUDT21,OLA1,PCNP,PPIF,PSMA1,PSMD4,RAD23B,SRP72,TBCA,TCOF1,USP48
GO.0070013	intracellular organelle lumen	23	0.00274	ABCE1,ACO2,ATP5F1,CCT4,EXOSC6,FUBP1,GANAB,GFM1,GOT2,JHDM1D,KARS,NASP,NUDT21,OLA1,PCNP,PPIF,PSMA1,PSMD4,RAD23B,SRP72,TBCA,TCOF1,USP48
GO.0043232	intracellular non-membrane-bounded organelle	21	0.00287	ANXA2,ANXA5,ARHGDIB,CCT3,CCT4,CCT7,DYNC1H1,EXOSC6,FNBP1,JHDM1D,KARS,NASP,NUDT21,OLA1,PSMA1,RRBP1,SIPA1L1,SRP72,TBCA,TCOF1,YTHDF2
GO.0044421	extracellular region part	21	0.00537	AK2,ANXA2,ARHGDIB,ATP5F1,CCT3,CCT4,CCT7,DYNC1H1,ECH1,GANAB,GOT1,GOT2,ITGB5,MT-CO2,OLA1,PLCG2,PPA1,PRDX6,PSMA1,TALDO1,TBCA
GO.0005576	extracellular region	22	0.0184	AK2,ANXA2,ARHGDIB,ATP5F1,CCT3,CCT4,CCT7,DYNC1H1,ECH1,GANAB,GOT1,GOT2,ITGB5,KARS,MT-CO2,OLA1,PLCG2,PPA1,PRDX6,PSMA1,TALDO1,TBCA
GO.0043229	intracellular organelle	38	0.0382	ABCE1,ACO2,ANXA5,ARHGDIB,ATP5F1,BACH2,BCL6,CCT3,CCT4,COPB1,DYNC1H1,ECH1,EXOSC6,FNBP1,FUBP1,GFM1,ITGB5,JHDM1D,KARS,MT-CO2,NASP,NUDT21,OLA1,PCNP,PRDX6,PSMA1,PSMD4,RAD23B,RPN1,RRBP1,SIPA1L1,SRP72,SSB,TALDO1,TBCA,TCOF1,USP48,YTHDF2
GO.0044444	cytoplasmic part	29	0.0382	ABCE1,ACO2,ANXA5,ARHGDIB,ATP5F1,CCT3,CCT4,COPB1,DYNC1H1,ECH1,ETF1,EXOSC6,FARSA,FNBP1,GFM1,ITGB5,KARS,MT-CO2,PLCG2,PPA1,PRDX6,PSMA1,PSMD4,RPN1,RRBP1,SRP72,TALDO1,USP48,YTHDF2
GO.0044422	organelle part	30	0.0394	ABCE1,ACO2,ANXA2,ANXA5,ATP5F1,CCT3,CCT4,CCT7,COPB1,DYNC1H1,EXOSC6,FUBP1,GFM1,JHDM1D,KARS,MT-CO2,NASP,NUDT21,OLA1,PCNP,PSMA1,PSMD4,RAD23B,RPN1,RRBP1,SFXN1,SRP72,TBCA,TCOF1,USP48
GO.0005737	cytoplasm	35	0.0492	ABCE1,ACO2,ARHGDIB,ATP5F1,BACH2,CCT3,CCT4,COPB1,DYNC1H1,ECH1,ETF1,EXOSC6,FARSA,FNBP1,GFM1,ITGB5,KARS,MT-CO2,NASP,OLA1,PLCG2,PPA1,PRDX6,PSMA1,PSMD4,RAD23B,RPN1,RRBP1,SIPA1L1,SRP72,TALDO1,TBCA,TCOF1,USP48,YTHDF2
GO.0032991	macromolecular complex	21	0.0492	ANXA2,ATP5F1,COPB1,DYNC1H1,ETF1,EXOSC6,FARSA,GANAB,GOT2,ITGB5,KARS,MT-CO2,NASP,NUDT21,RAD23B,RPN1,RRBP1,SRP72,SSB,TBCA,YTHDF2
